# Supplementary material for: Mechanism of Inosine from Lactiplantibacillus plantarum MWFLp-182-Treated Mice Model in Alleviating D-Galactose-Induced HT-22 Cell Injury via Oxidative and Inflammatory Pathways
Source: Foods. 2026 Jan 18;15(2):349. doi: 10.3390/foods15020349 (PMC12841473; doi:10.3390/foods15020349)
Supplement: Supplementary file 1 [file foods-15-00349-s001.zip]

Archive with 1 entries (1 files):
- foods-4045658-supplementary.pdf
